# Supplementary material for: Regulation of granin neuropeptide gene expression in human brain during development
Source: Front Mol Neurosci. 2025 Dec 2;18:1666795. doi: 10.3389/fnmol.2025.1666795 (PMC12706669; doi:10.3389/fnmol.2025.1666795)
Supplement: Supplementary file 1 [file Table_1.XLSX]

## Sheet: Sheet1
						Granin Expression Values
			Donors			VGF			CHGA			CHGB			SCG2			SCG3			SCG5			PROSAAS			GNAS			Total Granin Expression
	Age Period	Ages	Male	Female	Total	AVG RPKM	SEM	% Total	AVG RPKM	SEM	% Total	AVG RPKM	SEM	% Total	AVG RPKM	SEM	% Total	AVG RPKM	SEM	% Total	AVG RPKM	SEM	% Total	AVG RPKM	SEM	% Total	AVG RPKM	SEM	% Total	AVG RPKM Total	SEM	% Total
(a) Amygdaloid Complex	Early Prenatal	8-18 pcw	6	5	11	2.66941	0.181045	0.0657582	3.96545	0.144533	0.0976847	4.34079	0.121576	0.106931	4.33873	0.342805	0.10688	5.75759	0.0836063	0.141832	5.88958	0.136486	0.145084	6.52964	0.175185	0.160851	7.10316	0.0662325	0.174979	40.5943	1.25147	1
	Late Prenatal	19-38 pcw	3	0	3	2.87573	0.58722	0.0688249	4.18227	0.37611	0.100094	4.236	0.60242	0.10138	4.18137	1.0689	0.100073	6.3716	0.102439	0.152491	5.6162	0.279231	0.134412	6.84137	0.56548	0.163734	7.4788	0.0613542	0.17899	41.7833	3.64315	1
	Infancy	0-18 mos	3	1	4	5.31395	0.606483	0.107039	5.52265	0.570856	0.111243	5.3761	0.618133	0.108291	6.03	0.647818	0.121462	6.23098	0.201362	0.12551	6.07083	0.416457	0.122284	7.95823	0.378661	0.160302	7.14238	0.13119	0.143869	49.6451	3.57096	1
	Childhood	19 mos-11 yrs	4	2	6	4.71335	0.46607	0.101182	4.4493	0.294461	0.0955136	5.16577	0.390141	0.110894	5.82055	0.518928	0.12495	6.1486	0.224501	0.131993	6.15847	0.459227	0.132204	7.43218	0.270201	0.159547	6.6947	0.219248	0.143716	46.5829	2.84277	1
	Adolescence	12-19 yrs	1	2	3	4.9047	0.550411	0.100974	4.9109	0.382305	0.101102	5.9601	0.485832	0.122702	6.32757	0.138046	0.130267	6.03883	0.333046	0.124323	6.5807	0.23005	0.135479	6.7409	0.492872	0.138777	7.11003	0.265777	0.146376	48.5737	2.87834	1
	Adult	20-40yrs	3	3	6	4.70587	0.241102	0.0980623	4.6644	0.291389	0.0971982	5.01655	0.343392	0.104536	6.46868	0.228514	0.134796	6.02722	0.111879	0.125597	6.7271	0.256859	0.140181	7.48507	0.487587	0.155976	6.89365	0.170189	0.143652	47.9885	2.13091	1
(b) Anterior Cingulate Cortex	Early Prenatal	8-18 pcw	7	4	11	2.06109	0.341338	0.0543093	4.47403	0.148599	0.11789	3.91379	0.211116	0.103128	3.00797	0.545744	0.0792595	5.74401	0.19447	0.151354	5.7486	0.263554	0.151474	6.20235	0.362745	0.163431	6.7991	0.0950198	0.179155	37.9509	2.16259	1
	Late Prenatal	19-38 pcw	3	1	4	3.92387	0.646575	0.0815191	5.50638	0.371373	0.114396	5.0768	0.205778	0.105471	6.22865	0.293851	0.129401	6.05682	0.183552	0.125832	6.2219	0.0651712	0.129261	7.74687	0.420471	0.160943	7.3731	0.143665	0.153177	48.1344	2.33043	1
	Infancy	0-18 mos	3	1	4	5.68832	0.421208	0.10589	6.17112	0.193075	0.114878	6.04967	0.182138	0.112617	7.31715	0.159612	0.136211	6.77665	0.188471	0.12615	7.01595	0.179826	0.130604	7.43677	0.666195	0.138438	7.26352	0.145271	0.135213	53.7192	2.1358	1
	Childhood	20 mos-11 yrs	3	2	5	4.46964	0.455795	0.102283	4.63644	0.446364	0.1061	3.74574	0.573699	0.0857176	4.82836	0.915125	0.110492	6.41024	0.399685	0.146692	6.08979	0.671821	0.139359	7.12684	0.417774	0.163091	6.39158	0.318505	0.146265	43.6986	4.19877	1
	Adolescence	12-19 yrs	1	2	3	4.1337	0.607061	0.0896769	5.06367	0.806758	0.109852	4.56743	0.983256	0.0990864	5.71013	0.844928	0.123876	6.56613	0.102388	0.142446	6.01007	0.857254	0.130383	7.0106	0.337039	0.152089	7.03373	0.331737	0.152591	46.0955	4.87042	1
	Adult	20-40yrs	3	2	5	4.7777	0.789311	0.0966883	5.80824	0.380096	0.117544	5.53842	0.0994572	0.112083	6.53714	0.155996	0.132295	6.34976	0.284037	0.128503	6.91302	0.138016	0.139902	6.4489	1.00665	0.130509	7.04026	0.164993	0.142477	49.4134	3.01855	1
(c) Cerebellar Cortex	Early Prenatal	8-18 pcw	1	2	3	4.3934	0.380627	0.0986017	4.74677	0.187532	0.106532	4.54037	0.244385	0.1019	4.37023	0.29063	0.0980818	6.1119	0.440811	0.13717	6.2596	0.0676234	0.140485	7.20017	0.197646	0.161594	6.9346	0.0280807	0.155634	44.557	1.83733	1
	Late Prenatal	19-38 pcw	3	2	5	3.63818	0.430113	0.0875946	4.53746	0.224087	0.109246	4.27646	0.229604	0.102962	3.31844	0.414397	0.0798964	6.903	0.262162	0.1662	6.02884	0.176639	0.145153	5.76742	0.314345	0.138859	7.06448	0.19588	0.170088	41.5343	2.24723	1
	Infancy	0-18 mos	3	1	4	4.01815	0.372136	0.0894872	3.40985	0.578966	0.0759399	8.2893	0.250209	0.184609	3.16512	0.652321	0.0704897	6.12135	0.311452	0.136327	6.38658	0.367711	0.142234	6.48645	0.327812	0.144458	7.02518	0.138533	0.156456	44.902	2.99914	1
	Childhood	21 mos-11 yrs	4	3	7	2.93013	0.41483	0.0731545	1.30837	0.170002	0.0326652	8.11633	0.333686	0.202635	2.38024	0.32124	0.0594259	6.00707	0.29495	0.149974	6.06297	0.265055	0.15137	6.42009	0.415618	0.160286	6.82879	0.160203	0.17049	40.054	2.37558	1
	Adolescence	12-19 yrs	2	2	4	2.71515	0.238894	0.0643789	1.6978	0.297396	0.0402566	8.47588	0.183379	0.200972	3.73532	0.400919	0.0885683	5.62013	0.123418	0.133259	6.564	0.191485	0.155639	6.27395	0.413593	0.148762	7.09227	0.112163	0.168165	42.1745	1.96125	1
	Adult	20-40yrs	3	3	6	2.60275	0.297715	0.0606549	1.65102	0.159471	0.0384755	8.10188	0.324714	0.188807	4.31165	0.274919	0.100479	5.70472	0.371157	0.132944	6.8581	0.264953	0.159822	6.47793	0.221546	0.150963	7.20277	0.106343	0.167854	42.9108	2.02082	1
(d) Dorsolateral Prefrontal Cortex	Early Prenatal	8-18 pcw	7	5	12	1.75152	0.260061	0.0461207	4.74303	0.113593	0.124892	3.95717	0.167176	0.104199	2.53012	0.413851	0.0666224	5.84266	0.179912	0.153847	5.86564	0.238838	0.154453	6.51018	0.229756	0.171425	6.77663	0.090666	0.178441	37.977	1.69385	1
	Late Prenatal	19-38 pcw	3	2	5	3.28042	0.449287	0.0720554	5.25758	0.343303	0.115484	4.724	0.330424	0.103764	5.25336	0.452413	0.115392	6.08162	0.133503	0.133585	6.01414	0.380395	0.132102	7.69156	0.346722	0.168947	7.22366	0.23724	0.15867	45.5263	2.67329	1
	Infancy	0-18 mos	3	1	4	5.7625	0.693353	0.1102	5.87523	0.418775	0.112356	5.08217	0.675181	0.09719	6.60633	0.538728	0.126337	7.01993	0.33701	0.134247	6.8887	0.20605	0.131737	7.98372	0.355987	0.152678	7.07257	0.163969	0.135254	52.2912	3.38905	1
	Childhood	22 mos-11 yrs	4	2	6	4.82993	0.46805	0.106785	4.98188	0.466783	0.110145	3.86912	0.520884	0.0855426	5.08772	0.630216	0.112485	6.59787	0.333511	0.145873	6.18138	0.619445	0.136665	7.36108	0.278127	0.162747	6.32128	0.262703	0.139758	45.2303	3.57972	1
	Adolescence	12-19 yrs	1	2	3	5.53513	0.323629	0.107538	6.21187	0.27023	0.120686	5.21383	0.354024	0.101296	6.12747	0.108784	0.119046	6.89933	0.348662	0.134042	6.6943	0.196641	0.130059	7.5057	0.204907	0.145823	7.2837	0.139946	0.14151	51.4713	1.94682	1
	Adult	20-40yrs	2	3	5	4.785	0.605385	0.0953802	6.02478	0.237075	0.120093	5.50232	0.122457	0.109679	6.22832	0.151471	0.12415	6.46522	0.129292	0.128872	7.15542	0.233772	0.14263	6.82252	0.710244	0.135994	7.18406	0.164093	0.143201	50.1676	2.35379	1
(e) Hippocampius	Early Prenatal	8-18 pcw	6	4	11	2.37987	0.333519	0.062256	3.76135	0.187207	0.0983947	3.9859	0.183617	0.104269	3.47125	0.270184	0.0908056	5.72235	0.149314	0.149693	5.58829	0.185368	0.146186	6.22555	0.329661	0.162857	7.09265	0.0744163	0.185539	38.2272	1.71329	1
	Late Prenatal	19-38 pcw	3	1	4	3.8476	0.655773	0.088854	4.35555	0.389497	0.100584	4.25737	0.625044	0.0983171	4.61035	0.398385	0.106468	6.16403	0.194991	0.142348	5.64015	0.519304	0.13025	7.24902	0.212599	0.167404	7.17842	0.125528	0.165774	43.3025	3.12112	1
	Infancy	0-18 mos	2	1	3	5.1274	0.181794	0.101262	5.30117	0.324215	0.104694	5.9924	0.638484	0.118345	6.56073	0.150141	0.129569	6.43133	0.313395	0.127014	6.46893	0.344635	0.127756	7.64313	0.358139	0.150946	7.1099	0.216336	0.140415	50.635	2.52714	1
	Childhood	23 mos-11 yrs	3	2	5	3.41092	0.599138	0.0818835	3.82558	0.555026	0.091838	4.96392	0.849145	0.119165	4.8304	1.06761	0.11596	6.06162	0.175994	0.145517	6.22218	0.629071	0.149371	6.47168	0.505696	0.155361	5.86946	0.361165	0.140904	41.6558	4.74285	1
	Adolescence	12-19 yrs	1	2	3	3.97377	0.609096	0.0902162	4.5471	0.643058	0.103233	5.22787	1.01997	0.118688	4.828	0.802497	0.10961	5.7779	0.300348	0.131175	5.7806	0.557536	0.131237	7.2845	0.130439	0.16538	6.6274	0.365384	0.150462	44.0471	4.42833	1
	Adult	20-40yrs	3	3	6	4.06408	0.424736	0.0858144	4.89582	0.277605	0.103377	5.81107	0.426693	0.122703	5.70585	0.251312	0.120481	5.95903	0.182084	0.125827	6.89923	0.268233	0.14568	7.10338	0.472136	0.14999	6.92052	0.134665	0.146129	47.359	2.43746	1
(f) Inferolateral Temporal Cortex	Early Prenatal	8-18 pcw	5	4	12	1.6195	0.235641	0.0408337	4.50608	0.165164	0.113615	4.49849	0.0553896	0.113424	2.80219	0.352531	0.0706537	5.99148	0.0791671	0.151068	6.49599	0.13997	0.163788	6.79254	0.181169	0.171266	6.95461	0.0718926	0.175352	39.6609	1.28092	1
	Late Prenatal	19-38 pcw	3	2	4	3.38913	0.23182	0.0730129	5.09865	0.459783	0.109842	5.23982	0.176951	0.112883	5.66375	0.50358	0.122016	5.7409	0.271513	0.123678	6.53175	0.181687	0.140715	7.28717	0.582617	0.15699	7.467	0.132541	0.160864	46.4182	2.54049	1
	Infancy	0-18 mos	4	1	5	5.06214	0.734951	0.0981993	5.57692	0.336525	0.108185	5.49576	0.443097	0.106611	6.90874	0.378029	0.134021	6.87278	0.182632	0.133323	7.11214	0.0985767	0.137967	7.41366	0.703844	0.143816	7.10752	0.112888	0.137877	51.5497	2.99054	1
	Childhood	24 mos-11 yrs	3	3	6	4.20652	0.487691	0.0973802	4.34073	0.387509	0.100487	3.89118	0.494559	0.0900803	5.04573	0.714682	0.116808	6.8956	0.27553	0.159632	5.83987	0.70102	0.135192	6.84113	0.513468	0.158371	6.13607	0.329876	0.142049	43.1968	3.90433	1
	Adolescence	12-19 yrs	2	2	4	4.9613	0.351879	0.102586	5.4715	0.26421	0.113135	4.91365	0.473657	0.1016	5.81118	0.3137	0.120159	6.59138	0.253157	0.136291	6.6165	0.321833	0.13681	6.96877	0.422168	0.144094	7.02828	0.120112	0.145325	48.3626	2.52072	1
	Adult	20-40yrs	3	3	6	4.84482	0.425557	0.0988547	5.33713	0.227555	0.1089	5.45748	0.169641	0.111356	6.25083	0.131279	0.127543	6.45272	0.139243	0.131663	6.98612	0.159674	0.142546	6.61258	0.521473	0.134925	7.0678	0.177632	0.144213	49.0095	1.95205	1
(g) Mediodorsal Nucleus of Thalamus	Early Prenatal	8-18 pcw	3	2	5	4.636	0.375658	0.0941389	5.32986	0.314439	0.108228	5.94088	0.175138	0.120636	5.98682	0.238881	0.121569	5.64736	0.110125	0.114676	6.38164	0.161331	0.129586	7.73638	0.395928	0.157095	7.58746	0.144933	0.154071	49.2464	1.91643	1
	Late Prenatal	19-38 pcw	2	1	3	4.1461	1.4931	0.0911843	4.95863	1.2823	0.109054	5.09223	1.46636	0.111992	4.6822	1.05235	0.102975	5.5596	0.153115	0.122271	5.72663	0.819206	0.125945	7.9393	0.474723	0.174607	7.36473	0.214936	0.161971	45.4694	6.95609	1
	Infancy	0-18 mos	3	1	4	6.88165	0.487842	0.129638	6.3861	0.252844	0.120302	5.81092	0.0631084	0.109467	7.48155	0.158796	0.140939	5.31965	0.12745	0.100212	6.6061	0.0895321	0.124447	7.58995	0.384244	0.142981	7.00785	0.105029	0.132015	53.0838	1.66885	1
	Childhood	25 mos-11 yrs	2	2	4	4.115	0.888437	0.0984344	4.27303	0.869083	0.102214	3.90225	0.8842	0.0933452	5.4601	1.54041	0.13061	4.84548	0.571465	0.115908	5.34535	1.04144	0.127865	7.2843	0.371038	0.174247	6.579	0.557739	0.157375	41.8045	6.72381	1
	Adolescence	12-19 yrs	0	2	2	5.57	0.0609	0.112752	5.4709	0.1334	0.110746	5.0774	0.6835	0.102781	7.1791	0.8161	0.145325	5.0851	0.243	0.102937	5.8355	0.8541	0.118127	7.77835	0.73505	0.157455	7.404	0.3725	0.149877	49.4004	3.89855	1
	Adult	20-40yrs	3	3	6	4.8744	0.382766	0.102061	5.32432	0.320865	0.111482	4.42522	0.289473	0.0926563	7.3084	0.362748	0.153025	5.0738	0.115877	0.106237	6.19173	0.316051	0.129644	7.28442	0.118779	0.152523	7.27718	0.243618	0.152372	47.7595	2.15018	1
(h) Orbital Frontal Cortex	Early Prenatal	8-18 pcw	6	5	11	1.4917	0.202874	0.0398453	4.51265	0.154062	0.120539	3.83023	0.162175	0.102311	3.23904	0.385158	0.086519	5.72076	0.182605	0.152809	5.85843	0.210944	0.156487	6.03957	0.268688	0.161325	6.74488	0.13737	0.180165	37.4373	1.70388	1
	Late Prenatal	19-38 pcw	3	0	3	3.1459	1.12631	0.0659578	5.4591	0.433585	0.114457	5.1223	0.324375	0.107396	6.1826	0.128174	0.129626	6.2138	0.159797	0.13028	6.57053	0.056397	0.13776	7.36947	0.469114	0.15451	7.63197	0.143505	0.160014	47.6957	2.84126	1
	Infancy	0-18 mos	3	1	4	5.7983	0.5139	0.111459	5.8031	0.349071	0.111552	5.1064	0.47197	0.0981592	6.76325	0.529729	0.130008	6.8228	0.307687	0.131153	6.85565	0.429911	0.131785	7.91804	0.41655	0.152207	6.9541	0.0666429	0.133677	52.0216	3.08546	1
	Childhood	26 mos-11 yrs	2	2	4	4.5046	0.620364	0.102435	4.89712	0.699875	0.111361	3.7657	0.80712	0.0856326	4.84262	0.96813	0.110122	6.7932	0.330622	0.154479	5.72005	0.961284	0.130075	7.2133	0.590929	0.164032	6.23845	0.553285	0.141863	43.975	5.53161	1
	Adolescence	12-19 yrs	1	2	3	5.42457	0.19936	0.106563	6.1634	0.201022	0.121077	5.12387	0.439557	0.100656	5.94447	0.352501	0.116777	6.76137	0.101787	0.132824	6.7276	0.24632	0.132161	7.53843	0.324103	0.148089	7.22093	0.0820178	0.141852	50.9046	1.94667	1
	Adult	20-40yrs	3	3	6	5.08243	0.308313	0.102111	6.07772	0.193556	0.122107	5.4841	0.199627	0.110181	6.01798	0.14267	0.120907	6.27152	0.17843	0.126001	6.86558	0.114857	0.137937	6.85243	0.360189	0.137672	7.12173	0.136194	0.143083	49.7735	1.63384	1
(i) Posterior Superior Temporal Cortex	Early Prenatal	8-18 pcw	5	4	9	2.08427	0.224923	0.0521298	5.12043	0.197529	0.128068	4.41794	0.0945817	0.110498	2.60232	0.423759	0.065087	5.70684	0.102246	0.142735	6.16089	0.149294	0.154091	6.85776	0.155432	0.17152	7.03176	0.0941624	0.175872	39.9822	1.44193	1
	Late Prenatal	19-38 pcw	3	2	5	3.13016	0.303333	0.0677024	5.2076	0.380553	0.112636	5.21122	0.253357	0.112714	5.03822	0.755444	0.108972	6.00102	0.161551	0.129796	6.46266	0.158631	0.139781	7.8556	0.387651	0.169909	7.3276	0.19235	0.158489	46.2341	2.59287	1
	Infancy	0-18 mos	4	1	5	5.2012	0.627983	0.100839	5.655	0.373249	0.109637	5.27868	0.52503	0.102341	6.79524	0.476496	0.131744	6.9933	0.16268	0.135584	7.05262	0.156095	0.136734	7.51206	0.623287	0.145641	7.09104	0.116006	0.137479	51.5791	3.06083	1
	Childhood	27 mos-11 yrs	4	3	7	4.72611	0.530411	0.102404	4.9307	0.471674	0.106837	4.01201	0.44102	0.0869308	5.21424	0.627177	0.11298	7.03569	0.261706	0.152447	6.31997	0.648111	0.136939	7.45969	0.256476	0.161634	6.45341	0.211064	0.13983	46.1518	3.44764	1
	Adolescence	12-19 yrs	2	2	4	4.81705	0.351536	0.100198	5.7758	0.531425	0.12014	4.87202	0.727035	0.101341	5.80715	0.656598	0.120792	6.61472	0.153641	0.137591	6.5557	0.67183	0.136363	6.58035	0.439816	0.136876	7.05262	0.305664	0.146699	48.0754	3.83755	1
	Adult	20-40yrs	3	3	6	5.66405	0.212928	0.108274	6.57903	0.195733	0.125765	5.69872	0.20169	0.108937	6.20757	0.139765	0.118664	6.25603	0.134265	0.119591	7.08753	0.144684	0.135486	7.44153	0.217791	0.142253	7.37762	0.124225	0.141031	52.3121	1.37108	1
(j) Posteroventral Parietal Cortex	Early Prenatal	8-18 pcw	5	5	10	1.83495	0.205994	0.0465246	5.44587	0.139648	0.138078	4.45185	0.100054	0.112875	2.1458	0.431139	0.0544061	5.95986	0.0995057	0.15111	6.34878	0.117069	0.160971	6.34578	0.249098	0.160895	6.90753	0.101301	0.175138	39.4404	1.44381	1
	Late Prenatal	19-38 pcw	3	1	4	3.3327	0.518114	0.0706748	5.49397	0.336307	0.116508	5.12037	0.247054	0.108585	5.55178	0.512043	0.117733	6.02987	0.214229	0.127872	6.49277	0.211432	0.137689	7.9221	0.35666	0.168	7.21188	0.311852	0.152938	47.1555	2.70769	1
	Infancy	0-18 mos	2	1	3	6.17153	0.24639	0.114301	6.04827	0.216622	0.112018	5.93183	0.068581	0.109861	7.146	0.271487	0.132348	6.74053	0.0665165	0.124839	7.18323	0.0530259	0.133038	7.86283	0.694398	0.145625	6.9096	0.20766	0.12797	53.9938	1.82468	1
	Childhood	28 mos-11 yrs	3	3	6	4.4976	0.49546	0.101463	4.79475	0.482102	0.108166	3.82393	0.542463	0.0862655	4.99095	0.751301	0.112593	6.97422	0.277654	0.157334	5.90517	0.776362	0.133217	7.07092	0.355184	0.159515	6.26998	0.287802	0.141447	44.3275	3.96833	1
	Adolescence	12-19 yrs	2	2	4	5.26435	0.233946	0.105057	6.0032	0.318246	0.119802	5.22607	0.476878	0.104293	6.04022	0.414137	0.120541	6.72405	0.0652254	0.134187	6.69795	0.345022	0.133667	7.0354	0.660588	0.140401	7.11815	0.124319	0.142052	50.1094	2.63836	1
	Adult	20-40yrs	3	3	6	5.0988	0.31331	0.100291	6.37785	0.192859	0.125449	5.62205	0.200222	0.110583	6.12155	0.0985705	0.120408	6.36577	0.218407	0.125212	7.10943	0.155531	0.139839	6.81177	0.257441	0.133984	7.33278	0.136667	0.144233	50.84	1.57301	1
(k) Primary Auditory Cortex	Early Prenatal	8-18 pcw	5	5	10	1.91484	0.216342	0.0478108	4.79491	0.132687	0.119722	4.41871	0.0871256	0.110329	3.16934	0.379081	0.0791338	5.89993	0.110199	0.147313	6.34921	0.111926	0.158531	6.50468	0.302594	0.162412	6.99876	0.103577	0.174749	40.0504	1.44353	1
	Late Prenatal	19-38 pcw	2	2	4	3.20115	0.584821	0.0693782	5.07223	0.40981	0.10993	5.23055	0.264522	0.113361	5.4937	0.709712	0.119064	6.4003	0.44481	0.138713	6.1063	0.461714	0.132341	7.55562	0.274468	0.163752	7.08075	0.296477	0.15346	46.1406	3.44633	1
	Infancy	0-18 mos	2	1	3	4.831	0.956374	0.0959185	5.5618	0.692426	0.110428	4.851	0.943177	0.0963155	6.28597	0.859803	0.124806	7.3449	0.433113	0.145831	6.68247	0.41028	0.132679	7.6743	0.414072	0.152372	7.13427	0.152785	0.141649	50.3657	4.86203	1
	Childhood	29 mos-11 yrs	3	2	5	5.16608	0.465806	0.105902	5.61914	0.247622	0.115189	4.59782	0.384372	0.0942526	5.6643	0.392838	0.116115	7.01158	0.293054	0.143733	6.5586	0.502505	0.134447	7.4395	0.503267	0.152505	6.72486	0.193664	0.137856	48.7819	2.98313	1
	Adolescence	12-19 yrs	1	2	3	4.21517	0.467151	0.0900219	5.69827	0.797024	0.121696	4.67547	1.06257	0.0998524	5.67747	0.945162	0.121252	6.74573	0.173693	0.144066	6.3262	0.762201	0.135107	6.5317	0.32287	0.139495	6.95377	0.373741	0.148509	46.8238	4.90441	1
	Adult	20-40yrs	3	3	6	5.11383	0.405965	0.100202	6.5403	0.495277	0.128152	5.42715	0.0971275	0.106341	6.1422	0.179617	0.120352	6.24767	0.234276	0.122418	7.11942	0.187325	0.1395	7.12168	0.474498	0.139544	7.32313	0.160934	0.143491	51.0354	2.23502	1
(l) Primary Motor Cortex	Early Prenatal	8-18 pcw	3	4	7	1.43743	0.178888	0.0383786	5.15361	0.165824	0.137599	4.26576	0.108152	0.113894	1.61281	0.326708	0.0430614	6.1405	0.111277	0.163948	6.1983	0.176126	0.165492	5.90047	0.567149	0.15754	6.74499	0.0578489	0.180088	37.4539	1.69197	1
	Late Prenatal	19-38 pcw	3	0	3	3.48243	0.551302	0.0738362	5.56613	0.298921	0.118016	4.76227	0.0675346	0.100972	5.72623	0.0608532	0.12141	6.21923	0.173855	0.131863	6.22803	0.347014	0.13205	7.69853	0.237405	0.163228	7.48147	0.113804	0.158626	47.1643	1.85069	1
	Infancy	0-18 mos	2	1	3	5.54503	0.862073	0.109237	5.8826	0.476504	0.115887	4.89323	0.741075	0.0963969	6.33017	0.640327	0.124704	6.9712	0.632539	0.137333	6.29163	0.488405	0.123945	7.85777	0.614745	0.154798	6.9897	0.180116	0.137697	50.7613	4.63578	1
	Childhood	30 mos-11 yrs	2	2	4	4.85388	0.120633	0.102271	5.32785	0.276716	0.112257	3.9798	0.400924	0.0838539	5.353	0.523446	0.112787	7.10533	0.345411	0.149708	6.6101	0.731702	0.139274	7.4984	0.502663	0.15799	6.73275	0.197644	0.141858	47.4611	3.09914	1
	Adolescence	12-19 yrs	1	2	3	4.60273	0.399716	0.0974984	5.88927	0.61641	0.124751	4.63863	0.906721	0.0982589	5.2439	0.837742	0.11108	6.35003	0.230788	0.134511	6.4556	0.656084	0.136747	6.93113	0.221102	0.14682	7.097	0.369566	0.150334	47.2083	4.23813	1
	Adult	20-40yrs	3	3	6	5.21905	0.336226	0.102067	6.54547	0.148337	0.128007	5.37442	0.109095	0.105105	5.83588	0.152658	0.11413	6.16578	0.185076	0.120581	7.09472	0.245414	0.138748	7.50413	0.268309	0.146755	7.39433	0.12052	0.144608	51.1338	1.56563	1
(m) Primary Somatosensory Cortex	Early Prenatal	8-18 pcw	3	4	7	1.47479	0.123391	0.0388572	5.42244	0.0725786	0.142869	4.27204	0.0786445	0.112559	1.48237	0.252421	0.0390571	6.06909	0.0890177	0.159907	6.33273	0.159735	0.166853	6.13176	0.411278	0.161558	6.76873	0.101432	0.178341	37.9539	1.2885	1
	Late Prenatal	19-38 pcw	3	0	3	2.85677	0.366853	0.0604737	5.4852	0.115122	0.116114	5.1088	0.0785378	0.108146	6.01197	0.183096	0.127265	6.28463	0.347081	0.133037	6.48217	0.211763	0.137218	7.5778	0.2487	0.160411	7.43247	0.0773532	0.157335	47.2398	1.62851	1
	Infancy	0-18 mos	2	1	3	6.2569	0.234216	0.116394	6.14267	0.331697	0.114269	5.4831	0.475601	0.101999	7.06957	0.185571	0.131511	6.73603	0.178642	0.125307	7.14927	0.0903753	0.132994	7.96437	0.491905	0.148157	6.95443	0.212684	0.12937	53.7563	2.20069	1
	Childhood	31 mos-11 yrs	2	2	4	3.97255	0.473691	0.091721	4.7611	0.574581	0.109928	3.44622	0.685651	0.0795688	4.47595	1.01401	0.103344	6.72466	0.40608	0.155264	6.23341	0.765753	0.143921	7.31141	0.365275	0.168811	6.38592	0.317694	0.147443	43.3112	4.60274	1
	Adolescence	12-19 yrs	1	2	3	4.77237	0.221284	0.0977465	6.25223	0.486386	0.128057	4.8611	0.87436	0.0995639	5.57933	0.717588	0.114275	6.5326	0.199111	0.133799	6.56923	0.569268	0.134549	7.13037	0.343495	0.146042	7.1267	0.299291	0.145967	48.8239	3.71078	1
	Adult	20-40yrs	3	3	6	5.09883	0.33148	0.0991885	6.56955	0.222841	0.127799	5.46482	0.111653	0.106308	6.04812	0.172145	0.117655	6.26267	0.179291	0.121829	7.20185	0.199487	0.140099	7.3034	0.355156	0.142074	7.45625	0.153148	0.145048	51.4055	1.7252	1
(n) Primary Visual Cortex	Early Prenatal	8-18 pcw	5	5	10	1.87158	0.0988495	0.0493398	5.27552	0.18859	0.139077	4.40168	0.115117	0.11604	1.15067	0.15394	0.0303347	5.78365	0.113132	0.152472	6.19615	0.124563	0.163347	6.40616	0.26853	0.168883	6.84703	0.0722031	0.180506	37.9324	1.13492	1
	Late Prenatal	19-38 pcw	3	2	5	2.94148	0.390985	0.067607	5.27856	0.289575	0.121322	4.77084	0.429115	0.109653	3.71438	0.611962	0.0853713	6.24508	0.334003	0.143537	6.0757	0.424459	0.139644	7.60508	0.370334	0.174795	6.87742	0.297014	0.158071	43.5085	3.14745	1
	Infancy	0-18 mos	3	1	4	6.04435	0.23257	0.111144	6.46758	0.152382	0.118927	6.03655	0.226059	0.111001	7.05828	0.148505	0.129789	6.59975	0.359418	0.121357	7.12905	0.191502	0.13109	7.98832	0.36941	0.146891	7.05895	0.314379	0.129801	54.3828	1.99422	1
	Childhood	32 mos-11 yrs	3	3	3	4.61253	0.264338	0.0999794	5.7177	0.879743	0.123935	4.20457	0.886526	0.0911365	4.82652	0.945537	0.104618	6.96055	0.415466	0.150874	6.079	0.908233	0.131766	7.1588	0.276099	0.155171	6.57517	0.473896	0.142521	46.1348	5.04984	1
	Adolescence	12-19 yrs	1	2	2	3.9567	0.2291	0.0840217	6.277	1.03387	0.133294	4.84847	1.09008	0.102959	5.37053	0.683098	0.114045	6.4571	0.401073	0.137118	6.56794	0.77474	0.139472	6.79266	0.332658	0.144244	6.821	0.476154	0.144846	47.0914	5.02077	1
	Adult	20-40yrs	2	3	6	4.5582	0.415328	0.0922854	5.68881	0.288323	0.115176	5.97522	0.0910992	0.120974	6.24202	0.151872	0.126376	5.93675	0.162323	0.120196	7.06809	0.0960376	0.143101	7.05266	0.237124	0.142788	6.87065	0.155307	0.139103	49.3924	1.59741	1
(o) Striatum	Early Prenatal	8-18 pcw	5	5	10	4.36206	0.269948	0.0975255	4.41347	0.191358	0.0986749	4.28083	0.205075	0.0957094	5.06409	0.221816	0.113221	5.82307	0.141048	0.13019	6.38447	0.122914	0.142742	7.22777	0.211493	0.161596	7.17163	0.140971	0.160341	44.7274	1.50462	1
	Late Prenatal	19-38 pcw	3	1	4	4.2626	0.617434	0.0950066	4.72905	0.436432	0.105403	4.08822	0.479487	0.09112	5.03665	0.240422	0.112259	5.79485	0.0899392	0.129158	5.79455	0.34942	0.129151	7.99715	0.420541	0.178244	7.1633	0.0749153	0.159659	44.8664	2.70859	1
	Infancy	0-18 mos	2	1	3	6.13887	0.244277	0.122792	5.0662	0.175107	0.101336	4.87347	0.167623	0.0974806	6.90487	0.379398	0.138113	5.67613	0.266589	0.113536	6.66683	0.215008	0.133352	8.68747	0.403099	0.173769	5.98037	0.266111	0.119621	49.9942	2.11721	1
	Childhood	33 mos-11 yrs	2	1	3	4.61253	0.264338	0.105258	3.5238	0.438115	0.0804134	3.84917	0.206369	0.0878383	5.86997	1.13938	0.133953	5.60963	0.572321	0.128012	6.57593	1.01981	0.150063	7.88303	0.132439	0.179891	5.897	0.0945592	0.13457	43.8211	3.86733	1
	Adolescence	12-19 yrs	0	2	2	3.9567	0.2291	0.0922776	3.461	0.1571	0.0807169	4.16365	0.34415	0.097104	7.24	0.4451	0.16885	5.6924	0.0605	0.132757	6.68885	0.39745	0.155996	6.05435	0.60535	0.141199	5.6213	0.1053	0.131099	42.8783	2.34405	1
	Adult	20-40yrs	3	3	6	4.5582	0.415328	0.100686	3.78603	0.243938	0.0836294	4.27482	0.186318	0.0944261	7.27053	0.155479	0.160598	5.32168	0.0950618	0.11755	6.90158	0.187385	0.152449	7.26928	0.450774	0.160571	5.88943	0.173361	0.130091	45.2716	1.90764	1
(p) Ventrolateral Prefrontal Cortex	Early Prenatal	8-18 pcw	6	5	11	1.86468	0.282829	0.0472056	4.97759	0.124044	0.126011	4.07171	0.137142	0.103078	3.17537	0.357503	0.0803866	5.82075	0.12215	0.147356	5.94558	0.204464	0.150516	6.77309	0.258943	0.171465	6.87247	0.133921	0.173981	39.5013	1.62099	1
	Late Prenatal	19-38 pcw	3	2	5	3.3085	0.52062	0.0715174	5.44056	0.224569	0.117605	4.60462	0.328099	0.0995346	5.1298	0.374818	0.110887	5.88822	0.171117	0.127281	6.2293	0.136065	0.134654	8.06572	0.466398	0.174351	7.59476	0.172942	0.16417	46.2615	2.39463	1
	Infancy	0-18 mos	2	1	3	5.5202	0.748061	0.10583	5.9027	0.377874	0.113163	5.1699	0.715793	0.099114	6.6922	0.58079	0.128299	7.04727	0.371741	0.135106	6.66093	0.285323	0.127699	7.95103	0.418435	0.152432	7.21693	0.20764	0.138358	52.1612	3.70566	1
	Childhood	34 mos-11 yrs	4	3	7	4.77001	0.474741	0.103763	5.10641	0.445313	0.11108	3.98151	0.432315	0.0866102	5.3159	0.588592	0.115637	6.7939	0.232511	0.147788	6.39117	0.511375	0.139028	7.24879	0.224864	0.157683	6.36279	0.211041	0.13841	45.9705	3.12075	1
	Adolescence	12-19 yrs	1	2	3	4.9448	0.27388	0.0991525	6.21553	0.264842	0.124633	5.0565	0.422498	0.101392	5.88433	0.309417	0.117992	6.73287	0.291679	0.135007	6.7307	0.27807	0.134963	7.07943	0.564254	0.141956	7.22647	0.121759	0.144904	49.8706	2.5264	1
	Adult	20-40yrs	3	3	6	5.12583	0.298838	0.101531	6.37238	0.288323	0.126223	5.56117	0.123989	0.110154	6.04943	0.140849	0.119826	6.23488	0.180093	0.123499	7.03482	0.114215	0.139344	6.90505	0.255287	0.136774	7.20162	0.125571	0.142648	50.4852	1.52716	1
